# Supplementary material for: Adverse risk factor trends limit gains in coronary heart disease mortality in Barbados: 1990-2012
Source: PLoS One. 2019 Apr 17;14(4):e0215392. doi: 10.1371/journal.pone.0215392 (PMC6469800; doi:10.1371/journal.pone.0215392)
Supplement: S1 File — (XLSX) [file pone.0215392.s011.xlsx]

## Sheet: Heartfailure
All numbers are counts weighted for sampling design and non-response
Women
	Heart Failure	No HF
25-34	0.9038	118.4	119.3
35-44	0.5691	183.1	183.7
45-54	0.8162	171.3	172.2
55-64	0.608	145.6	146.2
65-74	0.4327	73.69	74.12
75-84	1.074	58.13	59.2
85+	1.393	11.9	13.29
Total	5.797	762.1	767.9
Men
	Heart Failure	No HF
25-34	0	58.25	58.25
35-44	0	110.3	110.3
45-54	0	127.9	127.9
55-64	0	76.59	76.59
65-74	0	54.91	54.91
75-84	0	33.57	33.57
85+	0	3.305	3.305
Total	0	464.8	464.8
	(Correct - no men reported a doctor diagnosis of heart failure)

## Sheet: Angina
All numbers are counts weighted for sampling design and non-response
Women
	Angina	No Angina
25-34	0	119.3	119.3		0
35-44	2.082	181.6	183.7		1.13337
45-54	1.692	170.5	172.2		0.982578
55-64	0	146.2	146.2		0
65-74	1.325	72.79	74.12		1.78764
75-84	1.276	58.77	60.05		2.1249
85+	0	13.29	13.29		0
Total	6.374	762.4	768.7		0.829192
Men
	Angina	No Angina
25-34	0	58.25	58.25		0
35-44	0	110.3	110.3		0
45-54	1.416	126.5	127.9		1.10711
55-64	4.215	72.38	76.59		5.50333
65-74	2.412	52.45	54.87		4.39584
75-84	0	33.57	33.57		0
85+	0	3.305	3.305		0
Total	8.043	456.7	464.7

## Sheet: Diabetes-glucose only
All numbers are counts weighted for sampling design and non-response
Diabetes based on fasting glucose >=7.8 mmol/l
Women
	No Diabetes	Diabetes
25-34	108.3	0.7914	109.1	0.0072539
35-44	161.6	1.896	163.5	0.0115963
45-54	142.9	17.14	160	0.107125
55-64	108.8	19.22	128	0.150156
65-74	54.33	11.84	66.17	0.178933
75-84	43.34	5.838	49.17	0.118731
85+	8.82	2.034	10.85	0.187465
Total	628.1	58.76	686.8	0.0855562
Men
	No Diabetes	Diabetes
25-34	50.89	0	50.89	0
35-44	97.55	1.714	99.26	0.0172678
45-54	106.8	6.685	113.4	0.0589506
55-64	60.27	9.348	69.62	0.134272
65-74	40.99	11.07	52.06	0.212639
75-84	27.52	4.656	32.17	0.144731
85+	2.195	0	2.195	0
Total	386.2	33.48	419.7	0.0797713

## Sheet: Diabetes-glucose&diagnosis
All numbers are counts weighted for sampling design and non-response
Diabetes based on fasting glucose >=7.8 mmol/l or report doctor diagnosis
Women
	Diabetes	No Diabetes
25-34	0.7914	108.3	109.1	0.0072539
35-44	14.38	151.5	165.8	0.086731
45-54	25.86	134.2	160	0.161625
55-64	39.02	93.16	132.2	0.295159
65-74	30.43	37.91	68.34	0.445274
75-84	27.74	28.02	55.76	0.497489
85+	4.333	7.427	11.76	0.368452
Total	142.5	560.5	703	0.202703
Men
	Diabetes	No Diabetes
25-34	0	50.89	50.89	0
35-44	1.714	97.55	99.26	0.0172678
45-54	18.79	98.57	117.4	0.160051
55-64	21.26	48.36	69.62	0.305372
65-74	20.05	32.01	52.06	0.385133
75-84	16.38	17.19	33.57	0.487936
85+	0	2.195	2.195	0
Total	78.2	346.8	425	0.184

## Sheet: high cholesterol
Calculating number of persons eleigible for statin treatment based on TC level >5.2 mmol/l
Women
	Proportion	Number with high cholesterol	Population
25-34	0.0864137	1671.61	19344.3
35-44	0.116913	2456.41	21010.7
45-54	0.167205	3656.4	21867.8
55-64	0.238745	3793.19	15888.1
65-74	0.230715	2417.99	10480.4
75-84	0.342722	2473.25	7216.5
85+	0.157229	530.888	3376.54
Total
Men
25-34	0.0652897	1208.5	18509.8
35-44	0.162986	3193.96	19596.5
45-54	0.151799	2963.47	19522.3
55-64	0.157532	2242.15	14233
65-74	0.122985	1025.21	8336.07
75-84	0.0950263	461.95	4861.28
85+		0	1664.21
Total

## Sheet: CVD risk_10%
	Calculating numbers eligible for statins based on CVD risk>= 10%
Women	Proportion	Number with high cholesterol	Population
25-34	0.0109671	212.151	19344.3														Over: sex agegrp_7
35-44	0.0340915	716.285	21010.7														_subpop_1: Female 25-34
45-54	0.0676445	1479.23	21867.8														_subpop_2: Female 35-44
55-64	0.109718	1743.2	15888.1														_subpop_3: Female 45-54
65-74	0.422069	4423.45	10480.4														_subpop_4: Female 55-64
75-84	0.418299	3018.65	7216.5														_subpop_5: Female 65-74
85+	0.376924	1272.7	3376.54														_subpop_6: Female 75-84
Total																	_subpop_8: Male 25-34
Men																	_subpop_10: Male 45-54
25-34	0	0	18509.8														_subpop_12: Male 65-74
35-44	0.0271085	531.232	19596.5														_subpop_13: Male 75-84
45-54	0.024325	474.881	19522.3														_subpop_14: Male 85+
55-64	0.290892	4140.26	14233
65-74	0.519374	4329.54	8336.07
75-84	0.549546	2671.5	4861.28
85+	0.48137	801.099	1664.21
Total

## Sheet: hypertension_tot
	This is the proportion of persons with sys bp<14/90 and not treated hence not hypertensives
Women	proportion_NOT	proport_YES	Number_YES	population
25-34	0.909489	0.0905113	1750.88	19344.3
35-44	0.77892	0.22108	4645.03	21010.7
45-54	0.469863	0.530137	11592.9	21867.8
55-64	0.385981	0.614019	9755.57	15888.1
65-74	0.146262	0.853738	8947.52	10480.4
75-84	0.188089	0.811911	5859.15	7216.5
85+	0.35066	0.64934	2192.52	3376.54
Total
Men
25-34	0.919074	0.0809259	1497.92	18509.8
35-44	0.802247	0.197753	3875.27	19596.5
45-54	0.600446	0.399554	7800.23	19522.3
55-64	0.350263	0.649737	9247.69	14233
65-74	0.206641	0.793359	6613.49	8336.07
75-84	0.289039	0.710961	3456.18	4861.28
85+	0.488271	0.511729	851.622	1664.21
Total

## Sheet: hypertension_treated
Women	proportion_treated
25-34	0.0439658
35-44	0.0982304
45-54	0.40786
55-64	0.533044
65-74	0.685745
75-84	0.695108
85+	0.408453
Total
Men
25-34		no observations
35-44	0.0633872
45-54	0.19448
55-64	0.430253
65-74	0.437113
75-84	0.522954
85+		no observations
