# Supplementary material for: Adverse risk factor trends limit gains in coronary heart disease mortality in Barbados: 1990-2012
Source: PLoS One. 2019 Apr 17;14(4):e0215392. doi: 10.1371/journal.pone.0215392 (PMC6469800; doi:10.1371/journal.pone.0215392)
Supplement: S3 File — (XLSX) [file pone.0215392.s013.xlsx]

## Sheet: METADATA
Project Name	Barbados National Registry for Non-Communicable Diseases
Objective	To collect data on all cases of acute myocardial infarction and sudden cardiac deaths in the nation Barbados
Design	Population-based Prospective cohort
Start date	2009-07-01

## Sheet: Dictionary
VARIABLE ID	VARIABLE NAME	VARIABLE DESCRIPTION	CATEGORY VALUES
Sex	Sex	Sex of the participant	Male; Female
vstatus	Vital Status	Vital status at discharge	Alive = 1; Dead = 2
diagnosis	Diagnosis	STEMI or NSTEMI diagnosis	NSTEMI = 1; STEMI = 2; Unclassified MI = 3
age_10	Age group	Age in 10 year groups	25-34; 35-44; 45-54; 55-64;65-74; 75-84; 85+
plaact	Plavix acute	Acute use of clopidogrel	Yes=1; No=0
statact	Statin acute	Acute use of statin	Yes=1; No=0
reperf2	Reperfusion	Patient received reperfusion	Yes=1; No=0
beta_bl	Beta-blockers	Acute use of beta blockers	Yes=1; No=0
ACEARB_ac	ACE Inhibitors/ARBs acute	Acute use of ACE inhibtors and Angiotensin-Receptor blockers	Yes=1; No=0
asp_agg_ac	Aspirin_acute	Acute use of aspirin	Yes=1; No=0
stat_dis2	Statin discharge	Use of statins at discharge	Yes=1; No=0
ACEARB_dis	ACE Inhibitors/ARBs discharge	Use of ACE inhibitors and Angiotensin receptor blockers at discharge	Yes=1; No=0
betabl_dis	Beta blockers discharge	Use of beta-blockers at discharge	Yes=1; No=0
pla_dis2	Clopidogrel discharge	Use of clopidogrel at discharge	Yes=1; No=0
asp_dis2	Aspirin discharge	Use of aspirin at discharge	Yes=1; No=0
